# Supplementary material for: The Anopheles coluzzii microbiome and its interaction with the intracellular parasite Wolbachia
Source: Sci Rep. 2020 Aug 14;10:13847. doi: 10.1038/s41598-020-70745-0 (PMC7427791; doi:10.1038/s41598-020-70745-0)
Supplement: Supplementary file 7 — Supplementary Table S1. [file 41598_2020_70745_MOESM7_ESM.xlsx]

## Sheet: Title Page
The Anopheles coluzzii microbiome and its interaction with the intracellular parasite Wolbachia
Timothy J. Straub1,2*, W. Robert Shaw2, Perrine Marcenac2, Simon P. Sawadogo3, Roch K. Dabiré3, Abdoulaye Diabaté3, Flaminia Catteruccia2, Daniel E. Neafsey1,2
1 Infectious Disease and Microbiome Program, Broad Institute of MIT and Harvard, Cambridge, Massachusetts 02144, USA
2 Department of Immunology and Infectious Diseases, Harvard T.H. Chan School of Public Health, Boston, Massachusetts 02115, USA
3 Institut de Recherche en Sciences de la Santé/Centre Muraz, O1 BP 390 Bobo-Dioulasso 01, Burkina Faso
*Corresponding authors: tim.straub@broadinstitute.org (617) 714-7392; neafsey@hsph.harvard.edu (617) 432-5404

## Sheet: MaAsLin on all metadata
Supplementary Table 1. MaAsLin-based correlations between OTUs and all relevant sample metadata
Variable	Feature	Value	Coefficient	N	N.not.0	P.value	Q.value
alive	Bacteria|Proteobacteria|Gammaproteobacteria|OTU50	aliveDead	0.0099035	159	59	3.12557e-06	0.000119139
alive	Bacteria|Proteobacteria|Betaproteobacteria|Neisseriales|Neisseriaceae|OTU2618	aliveDead	0.00419566	159	82	7.12351e-06	0.00023672
alive	Bacteria|Proteobacteria|Betaproteobacteria|Neisseriales|OTU2947	aliveDead	0.00813405	159	126	1.33623e-05	0.000422381
alive	Bacteria|Proteobacteria|Betaproteobacteria|Neisseriales|OTU3079	aliveDead	0.0074841	159	126	1.72979e-05	0.000521351
alive	Bacteria|Proteobacteria|Betaproteobacteria|Neisseriales|Neisseriaceae|OTU164	aliveDead	0.0196484	159	148	2.8912e-05	0.0007494
alive	Bacteria|Proteobacteria|Betaproteobacteria|Neisseriales|Neisseriaceae|OTU3085	aliveDead	0.00552071	159	106	3.76942e-05	0.000939456
alive	Bacteria|Proteobacteria|Betaproteobacteria|Neisseriales|OTU987	aliveDead	0.0933213	159	156	7.68268e-05	0.00184384
alive	Bacteria|Proteobacteria|Betaproteobacteria|Rhodocyclales|Rhodocyclaceae|OTU460	aliveDead	0.00598642	159	44	9.43451e-05	0.00207239
alive	Bacteria|Proteobacteria|Betaproteobacteria|Burkholderiales|Burkholderiaceae|OTU28	aliveDead	0.0237228	159	127	0.000105699	0.00228311
alive	Bacteria|OTU54	aliveDead	0.00889829	159	76	0.000125151	0.00261607
alive	Bacteria|Proteobacteria|Betaproteobacteria|Burkholderiales|Burkholderiales_incertae_sedis|OTU2862	aliveDead	0.00686387	159	118	0.000420449	0.00656509
alive	Bacteria|Proteobacteria|Betaproteobacteria|Neisseriales|Neisseriaceae|Vogesella|OTU10	aliveDead	0.0482451	159	134	0.000546479	0.00804814
alive	Bacteria|Firmicutes|Bacilli|Bacillales|Paenibacillaceae_1|Paenibacillus|OTU118	aliveDead	-0.00796412	159	27	0.000582719	0.00848543
alive	Bacteria|Proteobacteria|Gammaproteobacteria|Xanthomonadales|Sinobacteraceae|Nevskia|OTU22	aliveDead	0.0238982	159	132	0.000766833	0.0104167
alive	Bacteria|Proteobacteria|Epsilonproteobacteria|Campylobacterales|Campylobacteraceae|Arcobacter|OTU8	aliveDead	0.00223817	159	128	0.000779644	0.0104167
alive	Bacteria|Proteobacteria|Betaproteobacteria|Burkholderiales|Burkholderiales_incertae_sedis|OTU23	aliveDead	0.0223752	159	150	0.0017603	0.0193335
alive	Bacteria|Actinobacteria|Actinobacteria|Actinobacteridae|Actinomycetales|Micrococcineae|OTU2786	aliveDead	-0.0104132	159	78	0.00227933	0.023471
alive	Bacteria|Actinobacteria|Actinobacteria|Rubrobacteridae|Rubrobacterales|Rubrobacterineae|OTU126	aliveDead	-0.00733957	159	16	0.00267703	0.0266879
alive	Bacteria|Proteobacteria|Gammaproteobacteria|Pseudomonadales|Moraxellaceae|Acinetobacter|OTU180	aliveDead	-0.00657276	159	132	0.00273451	0.0270529
alive	Bacteria|Proteobacteria|Betaproteobacteria|Burkholderiales|OTU1924	aliveDead	0.0110017	159	130	0.00358275	0.0322447
alive	Bacteria|Proteobacteria|Gammaproteobacteria|Pseudomonadales|Pseudomonadaceae|Pseudomonas|OTU148	aliveDead	-0.00896159	159	40	0.0040752	0.035446
alive	Bacteria|Bacteroidetes|Flavobacteriia|Flavobacteriales|Flavobacteriaceae|Chryseobacterium|OTU94	aliveDead	-0.00258042	159	57	0.00427968	0.03696
alive	Bacteria|Actinobacteria|Actinobacteria|Actinobacteridae|Actinomycetales|Pseudonocardineae|OTU140	aliveDead	-0.00705732	159	45	0.00440062	0.0373742
alive	Bacteria|Proteobacteria|Betaproteobacteria|Rhodocyclales|Rhodocyclaceae|OTU34	aliveDead	0.014326	159	94	0.00445282	0.0374731
alive	Bacteria|Proteobacteria|Betaproteobacteria|Burkholderiales|OTU2891	aliveDead	0.0118854	159	118	0.00463648	0.0382731
alive	Bacteria|Proteobacteria|Betaproteobacteria|Burkholderiales|Comamonadaceae|Simplicispira|OTU276	aliveDead	0.0187849	159	151	0.00542079	0.0423214
alive	Bacteria|Proteobacteria|Gammaproteobacteria|Pseudomonadales|Moraxellaceae|Acinetobacter|OTU7	aliveDead	-0.0589001	159	159	0.00555859	0.0430003
day	Bacteria|Proteobacteria|Betaproteobacteria|Burkholderiales|Oxalobacteraceae|Massilia|OTU195	dayTHREE	-0.0425079	159	123	3.60204e-11	1.06747e-08
day	Bacteria|Actinobacteria|Actinobacteria|OTU109	dayTHREE	-0.0101561	159	56	4.85172e-10	1.04797e-07
day	Bacteria|Spirochaetes|Spirochaetia|Spirochaetales|Spirochaetaceae|Spirochaeta|OTU117	dayTHREE	-0.0195651	159	39	1.0846e-08	1.937e-06
day	Bacteria|Proteobacteria|Betaproteobacteria|Burkholderiales|Comamonadaceae|OTU38	dayTHREE	-0.0995954	159	153	1.12095e-08	1.937e-06
day	Bacteria|Bacteroidetes|Bacteroidia|Bacteroidales|Porphyromonadaceae|Acetobacteroides|OTU146	dayTHREE	-0.0136877	159	34	1.56972e-08	2.45586e-06
day	Bacteria|Firmicutes|Clostridia|Clostridiales|Clostridiaceae_1|Clostridium_sensu_stricto|OTU274	dayTHREE	-0.00930985	159	29	2.90256e-08	4.17969e-06
day	Bacteria|Proteobacteria|Betaproteobacteria|Neisseriales|Neisseriaceae|OTU2642	dayTHREE	-0.014386	159	60	4.15805e-08	5.67245e-06
day	Bacteria|Firmicutes|Clostridia|Clostridiales|OTU259	dayTHREE	-0.00589252	159	12	5.75471e-08	7.10296e-06
day	Bacteria|Proteobacteria|Gammaproteobacteria|Legionellales|OTU31	dayTHREE	0.0255069	159	93	7.08594e-08	7.98554e-06
day	Bacteria|Proteobacteria|Gammaproteobacteria|Enterobacteriales|Enterobacteriaceae|Escherichia/Shigella|OTU63	dayTHREE	-0.019603	159	132	4.70653e-07	4.87973e-05
day	Bacteria|Proteobacteria|Gammaproteobacteria|Pseudomonadales|Moraxellaceae|Acinetobacter|OTU1	dayTHREE	0.282041	159	159	7.83551e-07	7.00333e-05
day	Bacteria|Proteobacteria|Deltaproteobacteria|Bdellovibrionales|OTU84	dayTHREE	0.0115405	159	32	8.70043e-07	7.41388e-05
day	Bacteria|OTU156	dayTHREE	0.00564963	159	16	1.11186e-06	9.0061e-05
day	Bacteria|Proteobacteria|Betaproteobacteria|Rhodocyclales|Rhodocyclaceae|OTU34	dayTHREE	-0.0307067	159	94	1.52189e-06	0.000119139
day	Bacteria|Proteobacteria|Betaproteobacteria|Burkholderiales|Burkholderiaceae|Ralstonia|OTU45	dayTHREE	-0.018619	159	101	1.8905e-06	0.000132437
day	Bacteria|Proteobacteria|Betaproteobacteria|Burkholderiales|Burkholderiales_incertae_sedis|OTU149	dayTHREE	-0.0157333	159	69	2.30697e-06	0.000157359
day	Bacteria|Proteobacteria|Betaproteobacteria|Neisseriales|Neisseriaceae|Vogesella|OTU10	dayTHREE	-0.0794751	159	134	5.65637e-06	0.000366533
day	Bacteria|Proteobacteria|Betaproteobacteria|Burkholderiales|Burkholderiales_incertae_sedis|OTU2855	dayTHREE	-0.00671797	159	91	9.59781e-06	0.000552834
day	Bacteria|Proteobacteria|Betaproteobacteria|Neisseriales|Neisseriaceae|OTU2618	dayTHREE	-0.00508416	159	82	1.06134e-05	0.000585316
day	Bacteria|Proteobacteria|Alphaproteobacteria|Rhizobiales|Methylobacteriaceae|Methylobacterium|OTU74	dayTHREE	-0.00681993	159	55	4.08604e-05	0.00189125
day	Bacteria|Proteobacteria|Alphaproteobacteria|Rhodospirillales|Rhodospirillaceae|Novispirillum|OTU39	dayTHREE	-0.021446	159	58	4.19392e-05	0.00190713
day	Bacteria|Proteobacteria|Betaproteobacteria|Neisseriales|OTU987	dayTHREE	-0.11708	159	156	6.12835e-05	0.00260405
day	Bacteria|OTU325	dayTHREE	-0.00864113	159	12	7.37815e-05	0.00303558
day	Bacteria|Bacteroidetes|Cytophagia|Cytophagales|Cytophagaceae|Emticicia|OTU59	dayTHREE	0.00749472	159	56	7.74206e-05	0.00313553
day	Bacteria|Actinobacteria|Actinobacteria|Actinobacteridae|Actinomycetales|Micrococcineae|OTU154	dayTHREE	-0.00846049	159	32	0.000110154	0.00402139
day	Bacteria|Proteobacteria|Betaproteobacteria|Burkholderiales|OTU2999	dayTHREE	-0.00720429	159	60	0.000114204	0.00411133
day	Bacteria|Bacteroidetes|Bacteroidia|Bacteroidales|Porphyromonadaceae|Paludibacter|OTU181	dayTHREE	-0.00733492	159	33	0.000158215	0.00539595
day	Bacteria|Proteobacteria|Alphaproteobacteria|Rhizobiales|Bradyrhizobiaceae|OTU121	dayTHREE	-0.00946836	159	63	0.000168937	0.00562096
day	Bacteria|Proteobacteria|Alphaproteobacteria|Rhizobiales|Rhizobiaceae|Rhizobium|OTU82	dayTHREE	-0.00602647	159	59	0.000174383	0.00572152
day	Bacteria|Proteobacteria|Betaproteobacteria|Neisseriales|OTU3079	dayTHREE	-0.00796766	159	126	0.000194077	0.00621046
day	Bacteria|Proteobacteria|Betaproteobacteria|Burkholderiales|Oxalobacteraceae|OTU13	dayTHREE	-0.0561367	159	149	0.000224231	0.00691912
day	Bacteria|Proteobacteria|Betaproteobacteria|Burkholderiales|Comamonadaceae|OTU18	dayTHREE	-0.0409583	159	153	0.000234848	0.00712849
day	Bacteria|Proteobacteria|Betaproteobacteria|Neisseriales|Neisseriaceae|OTU164	dayTHREE	-0.0207148	159	148	0.000328859	0.00947113
day	Bacteria|Proteobacteria|Gammaproteobacteria|Pseudomonadales|Moraxellaceae|Acinetobacter|OTU2993	dayTHREE	0.00661134	159	92	0.000341159	0.00971741
day	Bacteria|Verrucomicrobia|Verrucomicrobiae|Verrucomicrobiales|OTU310	dayTHREE	-0.00566681	159	18	0.000426443	0.0111964
day	Bacteria|Proteobacteria|Betaproteobacteria|Burkholderiales|Oxalobacteraceae|OTU2885	dayTHREE	-0.00336755	159	83	0.000611905	0.0152506
day	Bacteria|Proteobacteria|Betaproteobacteria|OTU3106	dayTHREE	-0.0129015	159	32	0.000662199	0.0160413
day	Bacteria|Proteobacteria|Gammaproteobacteria|Pseudomonadales|Moraxellaceae|Acinetobacter|OTU198	dayTHREE	0.0324629	159	145	0.00070013	0.0167451
day	Bacteria|Proteobacteria|Gammaproteobacteria|Enterobacteriales|Enterobacteriaceae|OTU6	dayTHREE	-0.0111879	159	148	0.000845882	0.0188753
day	Bacteria|Proteobacteria|Betaproteobacteria|Burkholderiales|Burkholderiales_incertae_sedis|OTU2159	dayTHREE	-0.0152429	159	133	0.000852011	0.0188753
day	Bacteria|Proteobacteria|Betaproteobacteria|Neisseriales|OTU2947	dayTHREE	-0.00818141	159	126	0.000936078	0.0203892
day	Bacteria|Proteobacteria|Gammaproteobacteria|Enterobacteriales|Enterobacteriaceae|Providencia|OTU4	dayTHREE	-0.00352207	159	151	0.00099364	0.0213516
day	Bacteria|Proteobacteria|Gammaproteobacteria|Xanthomonadales|Xanthomonadaceae|Stenotrophomonas|OTU24	dayTHREE	-0.00883973	159	86	0.00102966	0.0218761
day	Bacteria|Proteobacteria|Gammaproteobacteria|OTU50	dayTHREE	0.00844242	159	59	0.00106725	0.0224904
day	Bacteria|Proteobacteria|Betaproteobacteria|Burkholderiales|Oxalobacteraceae|Undibacterium|OTU29	dayTHREE	-0.0169921	159	91	0.00109952	0.0229835
day	Bacteria|Firmicutes|Bacilli|Bacillales|Bacillaceae_1|Bacillus|OTU307	dayTHREE	-0.00574119	159	28	0.00127596	0.0258383
day	Bacteria|Proteobacteria|Alphaproteobacteria|Rhodospirillales|Reyranella|OTU112	dayTHREE	0.00379916	159	50	0.0013018	0.026157
day	Bacteria|Proteobacteria|Gammaproteobacteria|Xanthomonadales|Sinobacteraceae|OTU152	dayTHREE	0.00538365	159	23	0.00142448	0.0271593
day	Bacteria|Proteobacteria|Betaproteobacteria|Burkholderiales|Oxalobacteraceae|Pseudoduganella|OTU2830	dayTHREE	-0.0029158	159	15	0.00144003	0.0271593
day	Bacteria|Actinobacteria|Actinobacteria|Actinobacteridae|Actinomycetales|Corynebacterineae|OTU136	dayTHREE	-0.00531074	159	53	0.00144616	0.0271593
day	Bacteria|Firmicutes|Bacilli|Bacillales|Planococcaceae|Lysinibacillus|OTU196	dayTHREE	-0.0087652	159	49	0.0017077	0.0313926
day	Bacteria|Proteobacteria|Gammaproteobacteria|Pseudomonadales|Pseudomonadaceae|Pseudomonas|OTU167	dayTHREE	-0.0084218	159	39	0.00172067	0.0314083
day	Bacteria|OTU54	dayTHREE	0.00882463	159	76	0.00192697	0.0337481
day	Bacteria|Proteobacteria|Betaproteobacteria|Burkholderiales|Oxalobacteraceae|Herminiimonas|OTU560	dayTHREE	-0.00414504	159	39	0.00235951	0.0387079
day	Bacteria|Proteobacteria|Alphaproteobacteria|Sphingomonadales|Sphingomonadaceae|Sphingomonas|OTU2007	dayTHREE	-0.00442636	159	50	0.00241613	0.0391414
day	Bacteria|Proteobacteria|Alphaproteobacteria|Sneathiellales|Sneathiellaceae|Taonella|OTU168	dayTHREE	-0.00545251	159	26	0.00244349	0.0393387
day	Bacteria|Proteobacteria|Gammaproteobacteria|Pseudomonadales|Pseudomonadaceae|Pseudomonas|OTU17	dayTHREE	-0.0122663	159	105	0.00256834	0.0410935
day	Bacteria|Proteobacteria|Alphaproteobacteria|Rhodobacterales|Rhodobacteraceae|OTU119	dayTHREE	0.00730051	159	40	0.00264198	0.0415031
day	Bacteria|Proteobacteria|Alphaproteobacteria|Sphingomonadales|Sphingomonadaceae|Novosphingobium|OTU37	dayTHREE	-0.0135125	159	107	0.00291197	0.044399
day	Bacteria|Actinobacteria|Actinobacteria|Actinobacteridae|Actinomycetales|Corynebacterineae|OTU122	dayTHREE	-0.00687469	159	32	0.00323578	0.0482019
day	Bacteria|Proteobacteria|Gammaproteobacteria|Pseudomonadales|Moraxellaceae|Acinetobacter|OTU7	dayTHREE	0.0773653	159	159	0.00328343	0.0486322
day	Bacteria|Actinobacteria|Actinobacteria|Actinobacteridae|Actinomycetales|Propionibacterineae|OTU101	dayTHREE	-0.0050798	159	65	0.00339256	0.0499632
day	Bacteria|Proteobacteria|Betaproteobacteria|Burkholderiales|Oxalobacteraceae|Massilia|OTU195	dayTWO	-0.0402547	159	123	2.60771e-12	1.23669e-09
day	Bacteria|Proteobacteria|Betaproteobacteria|Burkholderiales|Comamonadaceae|OTU38	dayTWO	-0.0929558	159	153	2.34745e-09	4.68046e-07
day	Bacteria|Proteobacteria|Betaproteobacteria|Burkholderiales|Burkholderiales_incertae_sedis|OTU2855	dayTWO	-0.00744498	159	91	4.54674e-08	5.89258e-06
day	Bacteria|Proteobacteria|Betaproteobacteria|Neisseriales|Neisseriaceae|OTU2642	dayTWO	-0.0124662	159	60	6.74909e-08	7.95165e-06
day	Bacteria|Proteobacteria|Betaproteobacteria|Burkholderiales|Oxalobacteraceae|OTU13	dayTWO	-0.065981	159	149	1.26417e-07	1.3653e-05
day	Bacteria|Proteobacteria|Betaproteobacteria|Burkholderiales|Comamonadaceae|OTU18	dayTWO	-0.050107	159	153	6.54644e-07	6.08392e-05
day	Bacteria|Proteobacteria|Alphaproteobacteria|Rhizobiales|Methylobacteriaceae|Methylobacterium|OTU74	dayTWO	-0.00669984	159	55	6.57213e-07	6.08392e-05
day	Bacteria|Proteobacteria|Betaproteobacteria|Burkholderiales|Burkholderiales_incertae_sedis|OTU149	dayTWO	-0.0144776	159	69	8.86691e-07	7.41388e-05
day	Bacteria|Proteobacteria|Gammaproteobacteria|Pseudomonadales|Moraxellaceae|Acinetobacter|OTU198	dayTWO	0.04139	159	145	1.78242e-06	0.000128334
day	Bacteria|Proteobacteria|Betaproteobacteria|Burkholderiales|Burkholderiales_incertae_sedis|OTU2159	dayTWO	-0.0181252	159	133	9.20819e-06	0.000542446
day	Bacteria|Proteobacteria|Betaproteobacteria|Rhodocyclales|Rhodocyclaceae|OTU34	dayTWO	-0.0246541	159	94	1.0573e-05	0.000585316
day	Bacteria|Proteobacteria|Alphaproteobacteria|Rhizobiales|Rhizobiaceae|Rhizobium|OTU82	dayTWO	-0.00630307	159	59	1.16839e-05	0.000630932
day	Bacteria|Proteobacteria|Alphaproteobacteria|Rhizobiales|Bradyrhizobiaceae|OTU121	dayTWO	-0.00955609	159	63	2.16261e-05	0.00105764
day	Bacteria|Proteobacteria|Betaproteobacteria|Burkholderiales|Oxalobacteraceae|Duganella|OTU69	dayTWO	-0.00586605	159	54	3.97124e-05	0.00187154
day	Bacteria|Proteobacteria|Alphaproteobacteria|Sneathiellales|Sneathiellaceae|Taonella|OTU168	dayTWO	-0.0062643	159	26	9.27191e-05	0.00358698
day	Bacteria|Proteobacteria|Betaproteobacteria|Neisseriales|Neisseriaceae|OTU2618	dayTWO	-0.00394651	159	82	9.47153e-05	0.00360619
day	Bacteria|Proteobacteria|Betaproteobacteria|Burkholderiales|Burkholderiaceae|Ralstonia|OTU45	dayTWO	-0.0131588	159	101	0.000122344	0.00428535
day	Bacteria|Proteobacteria|Gammaproteobacteria|Enterobacteriales|Enterobacteriaceae|OTU16	dayTWO	-0.00362866	159	89	0.000169149	0.00562096
day	Bacteria|Proteobacteria|Betaproteobacteria|Neisseriales|Neisseriaceae|Vogesella|OTU10	dayTWO	-0.0571751	159	134	0.000181514	0.00588105
day	Bacteria|Proteobacteria|Betaproteobacteria|Neisseriales|OTU2947	dayTWO	-0.00732835	159	126	0.000236516	0.00712849
day	Bacteria|Actinobacteria|Actinobacteria|Actinobacteridae|Actinomycetales|Micrococcineae|OTU154	dayTWO	-0.007084	159	32	0.000256912	0.00765422
day	Bacteria|Actinobacteria|Actinobacteria|Actinobacteridae|Actinomycetales|Propionibacterineae|OTU101	dayTWO	-0.00554353	159	65	0.000349644	0.0098221
day	Bacteria|Proteobacteria|Betaproteobacteria|Burkholderiales|Oxalobacteraceae|Pseudoduganella|OTU2830	dayTWO	-0.00291636	159	15	0.000352413	0.0098221
day	Bacteria|Proteobacteria|Betaproteobacteria|Neisseriales|Neisseriaceae|OTU3085	dayTWO	-0.00504209	159	106	0.000427641	0.0111964
day	Bacteria|Proteobacteria|Alphaproteobacteria|Rhodospirillales|Rhodospirillaceae|Novispirillum|OTU39	dayTWO	-0.0144181	159	58	0.000527906	0.0135478
day	Bacteria|Proteobacteria|Gammaproteobacteria|Enterobacteriales|Enterobacteriaceae|Escherichia/Shigella|OTU63	dayTWO	-0.0116347	159	132	0.00057697	0.0146618
day	Bacteria|Proteobacteria|Gammaproteobacteria|Pseudomonadales|Moraxellaceae|Acinetobacter|OTU1	dayTWO	0.168549	159	159	0.000629772	0.0154705
day	Bacteria|Proteobacteria|Gammaproteobacteria|Pseudomonadales|Moraxellaceae|OTU2936	dayTWO	0.00362289	159	107	0.000632666	0.0154705
day	Bacteria|Proteobacteria|Gammaproteobacteria|Pseudomonadales|Moraxellaceae|Acinetobacter|OTU7	dayTWO	0.0789822	159	159	0.000704171	0.0167451
day	Bacteria|Actinobacteria|Actinobacteria|Actinobacteridae|Actinomycetales|Micrococcineae|OTU123	dayTWO	-0.00977348	159	58	0.000814585	0.0186984
day	Bacteria|Proteobacteria|Betaproteobacteria|Neisseriales|OTU987	dayTWO	-0.0855477	159	156	0.000815171	0.0186984
day	Bacteria|Proteobacteria|Betaproteobacteria|Burkholderiales|Burkholderiales_incertae_sedis|OTU23	dayTWO	-0.0260949	159	150	0.000846099	0.0188753
day	Bacteria|Proteobacteria|Betaproteobacteria|Neisseriales|OTU3079	dayTWO	-0.00617438	159	126	0.00099674	0.0213516
day	Bacteria|Proteobacteria|Gammaproteobacteria|Pseudomonadales|Moraxellaceae|Acinetobacter|OTU1042	dayTWO	0.0101837	159	147	0.00141212	0.0271593
day	Bacteria|Proteobacteria|Betaproteobacteria|Neisseriales|Neisseriaceae|OTU164	dayTWO	-0.0161286	159	148	0.0014451	0.0271593
day	Bacteria|Proteobacteria|Betaproteobacteria|Burkholderiales|Comamonadaceae|OTU2898	dayTWO	-0.0072835	159	39	0.00145597	0.0271593
day	Bacteria|Firmicutes|Clostridia|Clostridiales|OTU259	dayTWO	-0.00268402	159	12	0.00145646	0.0271593
day	Bacteria|Proteobacteria|Alphaproteobacteria|Rhodobacterales|Rhodobacteraceae|Paracoccus|OTU189	dayTWO	-0.0119751	159	49	0.00163629	0.0302947
day	Bacteria|Proteobacteria|Alphaproteobacteria|Rhodospirillales|Rhodospirillaceae|OTU229	dayTWO	-0.00410225	159	16	0.0017746	0.0321661
day	Bacteria|Bacteroidetes|Cytophagia|Cytophagales|Cytophagaceae|Emticicia|OTU59	dayTWO	0.00507864	159	56	0.00215315	0.03696
day	Bacteria|Bacteroidetes|Sphingobacteriia|Sphingobacteriales|Sphingobacteriaceae|Sphingobacterium|OTU285	dayTWO	-0.00364395	159	9	0.00239072	0.0389733
day	Bacteria|Firmicutes|Bacilli|Bacillales|Bacillaceae_1|Bacillus|OTU307	dayTWO	-0.00475092	159	28	0.00262995	0.0415031
day	Bacteria|Actinobacteria|Actinobacteria|Actinobacteridae|Actinomycetales|Micrococcineae|OTU2786	dayTWO	-0.0109788	159	78	0.0027927	0.0430003
day	Bacteria|Actinobacteria|Actinobacteria|Actinobacteridae|Actinomycetales|Propionibacterineae|OTU103	dayTWO	-0.00805707	159	93	0.00307222	0.0462976
day	Bacteria|Proteobacteria|Betaproteobacteria|Rhodocyclales|Rhodocyclaceae|Zoogloea|OTU127	dayTWO	-0.00602704	159	35	0.00323512	0.0482019
extraction	Bacteria|Bacteroidetes|Flavobacteriia|Flavobacteriales|Flavobacteriaceae|Flavobacterium|OTU77	extractionUSA	0.0176691	159	82	1.09507e-17	1.41921e-14
extraction	Bacteria|Proteobacteria|Betaproteobacteria|Burkholderiales|Comamonadaceae|Variovorax|OTU5	extractionUSA	0.230096	159	156	3.27007e-16	2.119e-13
extraction	Bacteria|Bacteroidetes|Cytophagia|Cytophagales|Cytophagaceae|OTU80	extractionUSA	0.0156662	159	68	1.68726e-15	7.28898e-13
extraction	Bacteria|Actinobacteria|Actinobacteria|OTU109	extractionUSA	0.0108274	159	56	8.1695e-15	2.64692e-12
extraction	Bacteria|Bacteroidetes|Bacteroidia|Bacteroidales|Porphyromonadaceae|Acetobacteroides|OTU146	extractionUSA	0.0140951	159	34	5.72542e-12	1.23669e-09
extraction	Bacteria|Firmicutes|Clostridia|Clostridiales|Clostridiaceae_1|Clostridium_sensu_stricto|OTU274	extractionUSA	0.00922968	159	29	6.03903e-11	1.06747e-08
extraction	Bacteria|Spirochaetes|Spirochaetia|Spirochaetales|Spirochaetaceae|Spirochaeta|OTU117	extractionUSA	0.01866	159	39	7.41299e-11	1.06747e-08
extraction	Bacteria|Actinobacteria|Actinobacteria|Actinobacteridae|Actinomycetales|Micrococcineae|OTU53	extractionUSA	0.0142229	159	75	1.57447e-10	2.04051e-08
extraction	Bacteria|Bacteroidetes|Bacteroidia|Bacteroidales|Porphyromonadaceae|Paludibacter|OTU181	extractionUSA	0.0106323	159	33	1.96431e-10	2.31431e-08
extraction	Bacteria|Bacteroidetes|Flavobacteriia|Flavobacteriales|Flavobacteriaceae|Flavobacterium|OTU250	extractionUSA	0.0045871	159	38	3.22142e-08	2.45586e-06
extraction	Bacteria|Firmicutes|Clostridia|Clostridiales|OTU259	extractionUSA	0.00430074	159	12	1.20218e-06	5.99239e-05
extraction	Bacteria|Bacteroidetes|OTU158	extractionUSA	0.00777807	159	37	3.55111e-06	0.000128334
extraction	Bacteria|Bacteroidetes|Flavobacteriia|Flavobacteriales|Flavobacteriaceae|Flavobacterium|OTU197	extractionUSA	0.00601986	159	39	1.50147e-05	0.000463311
extraction	Bacteria|Proteobacteria|Alphaproteobacteria|Caulobacterales|Caulobacteraceae|OTU155	extractionUSA	0.00855822	159	28	2.79487e-05	0.000739215
extraction	Bacteria|Bacteroidetes|Flavobacteriia|Flavobacteriales|Cryomorphaceae|OTU191	extractionUSA	0.00837171	159	44	3.19669e-05	0.000812336
extraction	Bacteria|Bacteroidetes|Sphingobacteriia|Sphingobacteriales|Chitinophagaceae|Sediminibacterium|OTU139	extractionUSA	0.00536268	159	68	9.3789e-05	0.00207239
extraction	Bacteria|OTU175	extractionUSA	0.00404018	159	22	0.000162205	0.00323273
extraction	Bacteria|Proteobacteria|Alphaproteobacteria|Rhodobacterales|Rhodobacteraceae|Paracoccus|OTU189	extractionUSA	-0.0148252	159	49	0.00016463	0.00323273
extraction	Bacteria|Bacteroidetes|Bacteroidia|Bacteroidales|Porphyromonadaceae|Acetobacteroides|OTU249	extractionUSA	0.00362351	159	20	0.000191996	0.00360619
extraction	Bacteria|Proteobacteria|Betaproteobacteria|Burkholderiales|Burkholderiaceae|Polynucleobacter|OTU206	extractionUSA	0.00705372	159	44	0.000201308	0.00372707
extraction	Bacteria|Bacteroidetes|OTU207	extractionUSA	0.00327472	159	21	0.000243208	0.00428535
extraction	Bacteria|Actinobacteria|Actinobacteria|Actinobacteridae|Actinomycetales|Corynebacterineae|OTU44	extractionUSA	-0.0181015	159	101	0.000310871	0.00537184
extraction	Bacteria|Proteobacteria|Deltaproteobacteria|Bdellovibrionales|Bacteriovoracaceae|Bacteriovorax|OTU361	extractionUSA	0.00315306	159	23	0.000399675	0.00631682
extraction	Bacteria|Bacteroidetes|OTU293	extractionUSA	0.00395583	159	10	0.000741714	0.0102262
extraction	Bacteria|OTU325	extractionUSA	0.00599482	159	12	0.000772004	0.0104167
extraction	Bacteria|Proteobacteria|Alphaproteobacteria|Sphingomonadales|Sphingomonadaceae|Sphingomonas|OTU150	extractionUSA	-0.00872435	159	13	0.00118687	0.0149338
extraction	Bacteria|Actinobacteria|Actinobacteria|Actinobacteridae|Actinomycetales|Micrococcineae|OTU2786	extractionUSA	-0.0121856	159	78	0.00159551	0.0186984
extraction	Bacteria|Bacteroidetes|Cytophagia|Cytophagales|Cytophagaceae|Flectobacillus|OTU93	extractionUSA	0.00595624	159	44	0.00160614	0.0186984
extraction	Bacteria|Proteobacteria|Betaproteobacteria|Methylophilales|Methylophilaceae|OTU286	extractionUSA	0.00399676	159	18	0.00165873	0.0188571
extraction	Bacteria|Actinobacteria|Actinobacteria|Actinobacteridae|Actinomycetales|Propionibacterineae|OTU103	extractionUSA	-0.00853946	159	93	0.0022819	0.023471
extraction	Bacteria|Actinobacteria|Actinobacteria|OTU331	extractionUSA	0.0032492	159	14	0.00230153	0.0234864
extraction	Bacteria|Firmicutes|Bacilli|Bacillales|Bacillaceae_1|Bacillus|OTU236	extractionUSA	-0.00542594	159	22	0.00275756	0.0270742
extraction	Bacteria|Bacteroidetes|Flavobacteriia|Flavobacteriales|Flavobacteriaceae|Chryseobacterium|OTU94	extractionUSA	0.00295466	159	57	0.00380261	0.0337481
extraction	Bacteria|Proteobacteria|Alphaproteobacteria|Sphingomonadales|Sphingomonadaceae|OTU2875	extractionUSA	-0.00818016	159	34	0.00384988	0.0337481
extraction	Bacteria|Proteobacteria|Betaproteobacteria|Gallionellales|Gallionellaceae|OTU301	extractionUSA	0.00305792	159	16	0.00441223	0.0373742
extraction	Bacteria|Proteobacteria|Betaproteobacteria|Burkholderiales|Comamonadaceae|OTU3	extractionUSA	-0.0993434	159	159	0.0045304	0.03788
extraction	Bacteria|Bacteroidetes|OTU242	extractionUSA	0.00288985	159	15	0.00461843	0.0382731
extraction	Bacteria|Proteobacteria|OTU278	extractionUSA	0.00338985	159	11	0.00560729	0.0430003
extraction	Bacteria|Actinobacteria|Actinobacteria|Actinobacteridae|Actinomycetales|Micrococcineae|OTU221	extractionUSA	0.00330045	159	21	0.0059438	0.0450478
wolbachia	Bacteria|Proteobacteria|Alphaproteobacteria|Sphingomonadales|Sphingomonadaceae|Sphingomonas|OTU150	wolbachiaPos	-0.00826578	159	13	0.000908255	0.011771
wolbachia	Bacteria|OTU232	wolbachiaPos	-0.00232146	159	15	0.00385225	0.0337481
wolbachia	Bacteria|Firmicutes|Bacilli|Bacillales|Bacillaceae_1|Bacillus|OTU271	wolbachiaPos	0.0110718	159	49	0.00519453	0.0413013
