# Supplementary material for: The Anopheles coluzzii microbiome and its interaction with the intracellular parasite Wolbachia
Source: Sci Rep. 2020 Aug 14;10:13847. doi: 10.1038/s41598-020-70745-0 (PMC7427791; doi:10.1038/s41598-020-70745-0)
Supplement: Supplementary file 8 — Supplementary Table S2. [file 41598_2020_70745_MOESM8_ESM.xlsx]

## Sheet: Title
The Anopheles coluzzii microbiome and its interaction with the intracellular parasite Wolbachia
Timothy J. Straub1,2*, W. Robert Shaw2, Perrine Marcenac2, Simon P. Sawadogo3, Roch K. Dabiré3, Abdoulaye Diabaté3, Flaminia Catteruccia2, Daniel E. Neafsey1,2
1 Infectious Disease and Microbiome Program, Broad Institute of MIT and Harvard, Cambridge, Massachusetts 02144, USA
2 Department of Immunology and Infectious Diseases, Harvard T.H. Chan School of Public Health, Boston, Massachusetts 02115, USA
3 Institut de Recherche en Sciences de la Santé/Centre Muraz, O1 BP 390 Bobo-Dioulasso 01, Burkina Faso
*Corresponding authors: tim.straub@broadinstitute.org (617) 714-7392; neafsey@hsph.harvard.edu (617) 432-5404

## Sheet: MaAsLin without day
Supplementary Table 2. MaAsLin-based correlations between OTUs and sample metadata, excluding day of collection
Variable	Feature	Value	Coefficient	N	N.not.0	P.value	Q.value
alive	Bacteria|Proteobacteria|Gammaproteobacteria|OTU50	aliveDead	0.0117303	159	59	4.77281e-08	6.62739e-06
alive	Bacteria|OTU54	aliveDead	0.0107265	159	76	4.04243e-06	0.000357204
alive	Bacteria|Proteobacteria|Betaproteobacteria|Burkholderiales|Burkholderiaceae|OTU28	aliveDead	0.0259587	159	127	1.33174e-05	0.000995734
alive	Bacteria|Proteobacteria|Betaproteobacteria|Neisseriales|OTU987	aliveDead	0.106777	159	156	1.86626e-05	0.00113375
alive	Bacteria|Proteobacteria|Betaproteobacteria|Neisseriales|OTU2947	aliveDead	0.0083187	159	126	1.98327e-05	0.00113396
alive	Bacteria|Proteobacteria|Betaproteobacteria|Neisseriales|Neisseriaceae|OTU3085	aliveDead	0.00571711	159	106	3.64339e-05	0.00177069
alive	Bacteria|Proteobacteria|Betaproteobacteria|Neisseriales|Neisseriaceae|OTU2618	aliveDead	0.00392783	159	82	4.05434e-05	0.00187658
alive	Bacteria|Proteobacteria|Betaproteobacteria|Neisseriales|OTU3079	aliveDead	0.00706198	159	126	5.45509e-05	0.00241016
alive	Bacteria|Proteobacteria|Betaproteobacteria|Neisseriales|Neisseriaceae|OTU164	aliveDead	0.0185684	159	148	7.97119e-05	0.00322833
alive	Bacteria|Proteobacteria|Epsilonproteobacteria|Campylobacterales|Campylobacteraceae|Arcobacter|OTU8	aliveDead	0.00246655	159	128	0.000160995	0.00543665
alive	Bacteria|Proteobacteria|Betaproteobacteria|Burkholderiales|Burkholderiales_incertae_sedis|OTU23	aliveDead	0.0268617	159	150	0.000179066	0.00580173
alive	Bacteria|Proteobacteria|Betaproteobacteria|Rhodocyclales|Rhodocyclaceae|OTU460	aliveDead	0.00589683	159	44	0.000216236	0.0061818
alive	Bacteria|Proteobacteria|Betaproteobacteria|Burkholderiales|Burkholderiales_incertae_sedis|OTU2862	aliveDead	0.00736506	159	118	0.000244108	0.00659091
alive	Bacteria|Proteobacteria|Gammaproteobacteria|Xanthomonadales|Sinobacteraceae|Nevskia|OTU22	aliveDead	0.0254914	159	132	0.000360318	0.00921656
alive	Bacteria|Proteobacteria|Betaproteobacteria|Burkholderiales|OTU1924	aliveDead	0.0130553	159	130	0.000410728	0.00998069
alive	Bacteria|Proteobacteria|Gammaproteobacteria|Pseudomonadales|Moraxellaceae|Acinetobacter|OTU180	aliveDead	-0.00746594	159	132	0.000462409	0.0109625
alive	Bacteria|Firmicutes|Bacilli|Bacillales|Paenibacillaceae_1|Paenibacillus|OTU118	aliveDead	-0.00796412	159	27	0.000582719	0.0131722
alive	Bacteria|Proteobacteria|Betaproteobacteria|Burkholderiales|Comamonadaceae|Simplicispira|OTU276	aliveDead	0.0220538	159	151	0.00093516	0.0197603
alive	Bacteria|Proteobacteria|Gammaproteobacteria|Xanthomonadales|Sinobacteraceae|Solimonas|OTU96	aliveDead	0.00440175	159	53	0.00134279	0.0266366
alive	Bacteria|Proteobacteria|Betaproteobacteria|Burkholderiales|Oxalobacteraceae|Duganella|OTU69	aliveDead	0.00397745	159	54	0.00189161	0.0353586
alive	Bacteria|Proteobacteria|Betaproteobacteria|Burkholderiales|OTU2891	aliveDead	0.0133539	159	118	0.00220604	0.0397087
alive	Bacteria|Proteobacteria|Betaproteobacteria|Neisseriales|Neisseriaceae|Vogesella|OTU10	aliveDead	0.0430166	159	134	0.00266094	0.0447065
alive	Bacteria|Actinobacteria|Actinobacteria|Rubrobacteridae|Rubrobacterales|Rubrobacterineae|OTU126	aliveDead	-0.00733957	159	16	0.00267703	0.0447065
alive	Bacteria|Proteobacteria|Alphaproteobacteria|Rhodobacterales|Rhodobacteraceae|OTU41	aliveDead	0.00847299	159	95	0.00275966	0.0447065
extraction	Bacteria|Bacteroidetes|Flavobacteriia|Flavobacteriales|Flavobacteriaceae|Flavobacterium|OTU77	extractionUSA	0.0176691	159	82	1.09507e-17	1.06441e-14
extraction	Bacteria|Proteobacteria|Betaproteobacteria|Burkholderiales|Comamonadaceae|Variovorax|OTU5	extractionUSA	0.230096	159	156	3.27007e-16	1.58925e-13
extraction	Bacteria|Bacteroidetes|Cytophagia|Cytophagales|Cytophagaceae|OTU80	extractionUSA	0.0156662	159	68	1.68726e-15	5.46674e-13
extraction	Bacteria|Actinobacteria|Actinobacteria|Actinobacteridae|Actinomycetales|Micrococcineae|OTU53	extractionUSA	0.0142229	159	75	1.57447e-10	3.82596e-08
extraction	Bacteria|Actinobacteria|Actinobacteria|OTU109	extractionUSA	0.0067944	159	56	1.88806e-08	3.67038e-06
extraction	Bacteria|Bacteroidetes|Flavobacteriia|Flavobacteriales|Flavobacteriaceae|Flavobacterium|OTU250	extractionUSA	0.0045871	159	38	3.22142e-08	5.21871e-06
extraction	Bacteria|Bacteroidetes|Bacteroidia|Bacteroidales|Porphyromonadaceae|Paludibacter|OTU181	extractionUSA	0.00690254	159	33	5.60832e-07	6.8141e-05
extraction	Bacteria|Bacteroidetes|Bacteroidia|Bacteroidales|Porphyromonadaceae|Acetobacteroides|OTU146	extractionUSA	0.00831211	159	34	2.05972e-06	0.00022245
extraction	Bacteria|Bacteroidetes|OTU158	extractionUSA	0.00777807	159	37	3.55111e-06	0.000345168
extraction	Bacteria|Spirochaetes|Spirochaetia|Spirochaetales|Spirochaetaceae|Spirochaeta|OTU117	extractionUSA	0.010792	159	39	1.15713e-05	0.000937276
extraction	Bacteria|Bacteroidetes|Flavobacteriia|Flavobacteriales|Flavobacteriaceae|Flavobacterium|OTU197	extractionUSA	0.00601986	159	39	1.50147e-05	0.00104245
extraction	Bacteria|Actinobacteria|Actinobacteria|Actinobacteridae|Actinomycetales|Corynebacterineae|OTU44	extractionUSA	-0.0174204	159	101	1.85597e-05	0.00113375
extraction	Bacteria|Proteobacteria|Alphaproteobacteria|Caulobacterales|Caulobacteraceae|OTU155	extractionUSA	0.00855822	159	28	2.79487e-05	0.00150923
extraction	Bacteria|Bacteroidetes|Flavobacteriia|Flavobacteriales|Cryomorphaceae|OTU191	extractionUSA	0.00837171	159	44	3.19669e-05	0.00163536
extraction	Bacteria|Firmicutes|Clostridia|Clostridiales|Clostridiaceae_1|Clostridium_sensu_stricto|OTU274	extractionUSA	0.00652359	159	29	6.27324e-05	0.00265113
extraction	Bacteria|Bacteroidetes|Sphingobacteriia|Sphingobacteriales|Chitinophagaceae|Sediminibacterium|OTU139	extractionUSA	0.00536268	159	68	9.3789e-05	0.00364651
extraction	Bacteria|Proteobacteria|Alphaproteobacteria|Sphingomonadales|Sphingomonadaceae|Sphingomonas|OTU150	extractionUSA	-0.00952808	159	13	9.95846e-05	0.00372293
extraction	Bacteria|Proteobacteria|Alphaproteobacteria|Sphingomonadales|Sphingomonadaceae|OTU2875	extractionUSA	-0.00793457	159	34	0.000150101	0.00540365
extraction	Bacteria|OTU175	extractionUSA	0.00404018	159	22	0.000162205	0.00543665
extraction	Bacteria|Bacteroidetes|Bacteroidia|Bacteroidales|Porphyromonadaceae|Acetobacteroides|OTU249	extractionUSA	0.00362351	159	20	0.000191996	0.00592943
extraction	Bacteria|Firmicutes|Bacilli|Bacillales|Bacillaceae_1|Bacillus|OTU236	extractionUSA	-0.0054828	159	22	0.000199966	0.00592943
extraction	Bacteria|Proteobacteria|Betaproteobacteria|Burkholderiales|Burkholderiaceae|Polynucleobacter|OTU206	extractionUSA	0.00705372	159	44	0.000201308	0.00592943
extraction	Bacteria|Bacteroidetes|OTU207	extractionUSA	0.00327472	159	21	0.000243208	0.00659091
extraction	Bacteria|Proteobacteria|Alphaproteobacteria|OTU161	extractionUSA	0.00430713	159	33	0.000291311	0.00765283
extraction	Bacteria|Proteobacteria|Deltaproteobacteria|Bdellovibrionales|Bacteriovoracaceae|Bacteriovorax|OTU361	extractionUSA	0.00315306	159	23	0.000399675	0.00996114
extraction	Bacteria|Proteobacteria|Alphaproteobacteria|Rhodospirillales|Reyranella|OTU112	extractionUSA	0.00329622	159	50	0.00054442	0.0125994
extraction	Bacteria|Proteobacteria|Alphaproteobacteria|Rhodobacterales|Rhodobacteraceae|Paracoccus|OTU189	extractionUSA	-0.0151741	159	49	0.000596945	0.0131871
extraction	Bacteria|Firmicutes|Clostridia|Clostridiales|OTU259	extractionUSA	0.00243804	159	12	0.00148738	0.0289146
extraction	Bacteria|Bacteroidetes|Flavobacteriia|Flavobacteriales|Cryomorphaceae|Fluviicola|OTU217	extractionUSA	0.00441035	159	31	0.00172345	0.032847
extraction	Bacteria|Actinobacteria|Actinobacteria|Actinobacteridae|Actinomycetales|Micrococcineae|OTU2786	extractionUSA	-0.0101815	159	78	0.00197744	0.0362655
extraction	Bacteria|Actinobacteria|Actinobacteria|OTU331	extractionUSA	0.0032492	159	14	0.00230153	0.0406742
extraction	Bacteria|Proteobacteria|Betaproteobacteria|Neisseriales|Neisseriaceae|OTU3085	extractionUSA	-0.00390097	159	106	0.00260776	0.0447065
wolbachia	Bacteria|Proteobacteria|Gammaproteobacteria|Pseudomonadales|Pseudomonadaceae|Pseudomonas|OTU148	wolbachiaPos	0.01005	159	40	0.000645108	0.0139343
wolbachia	Bacteria|Proteobacteria|Alphaproteobacteria|Sphingomonadales|Sphingomonadaceae|Sphingomonas|OTU150	wolbachiaPos	-0.00806194	159	13	0.00106908	0.0221095
wolbachia	Bacteria|Firmicutes|Bacilli|Bacillales|Planococcaceae|Lysinibacillus|OTU196	wolbachiaPos	0.00683441	159	49	0.00119574	0.0242137
wolbachia	Bacteria|Proteobacteria|Betaproteobacteria|Burkholderiales|Oxalobacteraceae|Janthinobacterium|OTU2500	wolbachiaPos	0.00534376	159	41	0.00273115	0.0447065
